# Supplementary material for: Network Embedding the Protein–Protein Interaction Network for Human Essential Genes Identification
Source: Genes (Basel). 2020 Jan 31;11(2):153. doi: 10.3390/genes11020153 (PMC7074227; doi:10.3390/genes11020153)
Supplement: Supplementary file 1 [file genes-11-00153-s001.zip]

Archive with 1 entries (1 files):
- genes-684592-supplementary.xlsx
