# Supplementary material for: Network Embedding the Protein–Protein Interaction Network for Human Essential Genes Identification
Source: Genes (Basel). 2020 Jan 31;11(2):153. doi: 10.3390/genes11020153 (PMC7074227; doi:10.3390/genes11020153)
Supplement: Supplementary file 1 [file genes-11-00153-s001.zip › genes-684592-supplementary.xlsx]

## Sheet: FIs-feature representation
Table s1: GO enrichment analysis for the essential gene subgroups clustered by the feature representation on the FIs dataset
ID	Description	GeneRatio	BgRatio	pvalue	p.adjust	qvalue	geneID	Count	G.count
GO:0000184	nuclear-transcribed mRNA catabolic process, nonsense-mediated decay	58/96	120/17653	7.98e-107	4.87e-104	4.16e-104	UPF1/RPS16/RPSA/SMG5/RPS14/RPL10A/RPL8/RPS11/SMG7/RPL13A/RPLP1/ETF1/RPL27A/EIF4G1/GSPT1/RPLP2/RPL4/RPS13/RPL18/RPS4X/RPL36/RPS10/RPL23A/RPS12/RPS5/RPL9/SMG6/RPS18/RPS21/RPS7/RPL29/RPL31/RPL12/RPL10/RPL7/PABPC1/RPL3/RPS15A/RPL37A/RPL18A/RPL19/RPS25/SMG1/RPL11/RPL7A/RPS15/RPS9/RPS2/UPF2/RPL27/RPL13/RPL14/RPL15/RPS29/RPL38/RPLP0/RPS8/RPS6	58	96
GO:0016236	macroautophagy	28/58	293/17653	7.32e-35	1.31e-31	9.1e-32	ATP6V1G1/RHEB/CDC37/ATP6V1D/MFN2/ATP6V1H/ATP6V1E1/MTOR/CHMP6/SNF8/PIK3C3/ATP6V1A/TSG101/CHMP4B/ATP6V0C/MLST8/LAMTOR2/ATP6V1B2/ATP6V1C1/RPTOR/CHMP2A/HGS/ATP6V0D1/VPS25/VPS28/VCP/UVRAG/ATP6V0B	28	58
GO:0016570	histone modification	34/70	450/17653	8.92e-36	6.2e-33	4.63e-33	CHD4/WDR5/RUVBL1/DMAP1/MCRS1/YEATS2/DR1/BRD8/CDC73/RBBP4/ELP4/ZNF335/HCFC1/BAP1/RNF20/DDB1/RNF40/SIN3A/DNMT1/ACTL6A/KAT8/ASH2L/TRRAP/SGF29/TAF6L/SUDS3/CTR9/SAP18/YEATS4/RBBP5/RUVBL2/KANSL2/KANSL3/KANSL1	34	70
GO:0042775	mitochondrial ATP synthesis coupled electron transport	8/25	95/17653	5.22e-13	4.01e-11	2.09e-11	NDUFA13/NDUFB8/NDUFB7/NDUFB6/NDUFAB1/COX15/NDUFA2/NDUFV1	8	25
GO:0000377	RNA splicing, via transesterification reactions with bulged adenosine as nucleophile	110/116	326/17653	6.64e-191	3.22e-188	2.8e-188	PLRG1/PABPN1/SNRNP35/HNRNPM/RBMX/RBM22/DHX9/MAGOH/XAB2/SRRM2/SNRPF/SMNDC1/SRRM1/SF3B5/PPIE/CTNNBL1/PRPF40A/SNRNP70/PRPF4B/EIF4A3/PRPF19/BUD31/HNRNPL/NCBP1/DHX8/SNRPC/CWC22/CPSF1/RNPC3/HNRNPC/TFIP11/SNU13/CLP1/SNRNP200/ISY1/TXNL4A/CPSF2/USP39/SNRNP27/ALYREF/DDX23/CPSF3/PCBP1/DDX39B/PCF11/SYMPK/SF3B1/BCAS2/SRSF1/SF3A2/WDR33/SRSF11/DHX38/SNRNP25/SNRPE/HNRNPH1/ZMAT5/RBM17/SNRNP48/CHERP/PUF60/FIP1L1/H…	110	116
GO:0070125	mitochondrial translational elongation	64/67	87/17653	6.97e-158	7.67e-156	6.46e-156	MRPL28/MRPL22/MRPL17/MRPL48/MRPL37/MRPL4/MRPL47/TUFM/MRPL23/MRPL9/MRPL24/MRPS12/MRPL11/MRPL10/MRPL38/ERAL1/MRPL46/MRPS6/MRPS25/MRPL41/MRPS27/MRPL12/MRPS16/MRPS23/MRPL34/MRPS34/MRPL43/MRPL15/MRPS24/MRPL35/MRPL40/MRPL57/MRPL21/GFM1/MRPS7/PTCD3/MRPS22/MRPL13/MRPL51/MRPL53/MRPS2/MRPL14/MRPS5/MRPL45/MRPL18/DAP3/AURKAIP1/MRPL19/MRPS15/MRPL20/MRPL39/MRPL44/GADD45GIP1/MRPS18A/MRPS14/MRPS11/MRPS31/MRPS18C…	64	67
GO:0006397	mRNA processing	35/289	495/17653	3.09e-13	9e-10	7.47e-10	LUC7L3/SON/DDX41/WDR83/RBM25/PPP1R8/BUD13/PRPF18/CLASRP/ECD/SFSWAP/CACTIN/PNPT1/CPSF6/TSEN54/RBM28/PRMT5/NSRP1/DYRK1A/HTATSF1/PNN/TTF2/C1QBP/LSM11/U2AF1/YTHDC1/SSU72/KIN/TSEN2/RBM39/RNF113A/SFPQ/TUT1/CLNS1A/TSEN34	35	289
GO:0006270	DNA replication initiation	25/28	43/17653	2.12e-66	5.15e-64	3.16e-64	CDC7/MCM2/POLA1/MCM4/POLE2/ORC5/ORC2/CDC45/MCM3/ORC4/MCM7/ORC3/MCM10/CDC6/MCM6/ORC6/ORC1/MCM5/PRIM1/POLA2/GINS2/CDT1/CDK2/GINS4/POLE	25	28
GO:0006364	rRNA processing	50/50	265/17653	5.08e-94	1.31e-91	8.29e-92	WDR75/BMS1/EXOSC9/UTP6/NOP56/HEATR1/EXOSC1/UTP20/UTP4/UTP14A/EXOSC8/RRP36/NOL6/MPHOSPH10/DDX47/RRP9/TBL3/PWP2/EXOSC7/WDR3/WDR18/IMP4/EXOSC5/EXOSC4/WDR46/UTP18/DIEXF/UTP11/LAS1L/UTP3/UTP15/NOC4L/FBL/IMP3/NOP14/PDCD11/TEX10/NOP58/RCL1/XRN2/KRR1/DDX49/EXOSC3/EXOSC10/WDR43/DDX52/EXOSC6/NOL11/EXOSC2/WDR36	50	50
GO:0042254	ribosome biogenesis	43/81	335/17653	5.7e-53	4.72e-50	3.76e-50	WDR12/FTSJ3/NOP2/DDX56/MAK16/BRIX1/RRP1/NAT10/ABCE1/GTPBP4/PPAN/MDN1/PES1/EBNA1BP2/DIS3/NOP16/POP4/DDX27/EFL1/SDAD1/NSA2/HEATR3/RPF1/RSL1D1/RRS1/TSR2/TRMT112/LSG1/NHP2/NOP10/NOL9/DKC1/NIP7/GNL2/ISG20L2/RPL7L1/SURF6/DDX51/RRP15/PELP1/NGDN/NOC2L/WDR74	43	81
GO:0000819	sister chromatid segregation	61/91	239/17653	1.97e-94	2.39e-91	1.61e-91	PMF1/NSL1/BUB3/ESPL1/NUP43/BIRC5/SMC2/XPO1/CENPC/NUF2/KIF18A/SEH1L/SKA1/NUP62/SEC13/NCAPD3/NCAPD2/TTK/MAU2/SMC5/NSMCE2/CENPA/CDCA8/RAD21/AHCTF1/CENPM/RANGAP1/SPC24/PLK1/SMC1A/AURKB/CENPK/INCENP/RANBP2/NUP85/SPC25/CKAP5/NUP107/CENPE/SMC3/NUP98/CENPL/PAFAH1B1/MAD2L1/CENPN/SPDL1/NDC80/CDC20/DSN1/BUB1B/NUP133/TPR/KPNB1/CENPI/SMC4/NUDC/SGO1/CCNB1/RAN/NUP160/CDCA5	61	91
GO:0031145	anaphase-promoting complex-dependent catabolic process	40/51	80/17653	5.71e-89	3.24e-86	2.05e-86	ANAPC11/PSMD7/PSMD14/PSMA7/PSMB3/PSMB6/PSMA3/PSMD12/PSMA4/PSMB5/PSMA2/ANAPC2/PSMB1/ANAPC4/PSMD6/ANAPC5/PSMA5/PSMD2/PSMD4/PSMC6/PSMC1/CDC16/ANAPC15/PSMD1/PSMD11/PSMB4/PSMD3/PSMD8/CUL3/ANAPC10/PSMC4/PSMA1/PSMC2/PSMC3/PSMB7/AURKA/PSMC5/PSMD13/PSMB2/CDC23	40	51
GO:0000731	DNA synthesis involved in DNA repair	27/52	75/17653	1.98e-52	1.5e-49	8.48e-50	DTL/PCNA/TOP3A/BLM/SPRTN/RAD51C/POLD1/POLD3/MAD2L2/RFC3/RPA2/RFC2/RFC5/BARD1/RAD51/RFC1/XRCC3/BRCA1/RAD51D/RBBP8/KAT5/BRCA2/REV3L/NPLOC4/POLD2/RFC4/RPA1	27	52
GO:0097711	ciliary basal body-plasma membrane docking	19/45	96/17653	3.08e-32	1.28e-29	8.15e-30	TUBB/PLK4/CEP97/NEDD1/HAUS1/HAUS5/HAUS4/HAUS8/CEP192/DCTN2/DYNC1H1/CENPJ/HAUS3/CEP57/TUBG1/DCTN3/HAUS7/CEP152/ACTR1A	19	45
GO:0006367	transcription initiation from RNA polymerase II promoter	14/25	187/17653	5.51e-22	1.97e-19	1.4e-19	MED7/MED23/MED17/MED20/MED10/MED14/MED4/MED27/MED6/MED12/MED26/MED30/MED1/MED8	14	25
GO:0006626	protein targeting to mitochondrion	12/23	152/17653	1.33e-19	1.96e-17	9.39e-18	PMPCA/TIMM23/TIMM10/SAMM50/TIMM22/TIMM50/TOMM40/TIMM13/TOMM22/TIMM44/PMPCB/GRPEL1	12	23
GO:0048193	Golgi vesicle transport	40/47	360/17653	1.46e-61	6.18e-59	4.65e-59	GBF1/TRAPPC1/VPS52/COG4/KIF11/COPB1/DCTN5/VPS54/YKT6/DCTN6/STX18/COPA/COPB2/NSF/COG8/PREB/TMED2/TMED10/TRAPPC4/DCTN4/KIF23/COPG1/TRAPPC5/ARFRP1/ARCN1/NAPA/COPE/TRAPPC8/RINT1/SCFD1/COPZ1/STX5/TRAPPC11/SYS1/NBAS/COG3/SEC16A/TRAPPC3/RACGAP1/GOSR2	40	47
GO:0098781	ncRNA transcription	44/80	101/17653	2.19e-81	1.24e-78	8.52e-79	GTF2E1/PHAX/INTS5/TAF13/TAF6/POLR2E/ZC3H8/ELL/POLR2H/TAF8/INTS7/POLR2F/BRF1/GTF2A1/POLR2B/SNAPC2/POLR2I/GTF3C2/INTS9/TAF5/INTS8/GTF2A2/INTS2/POLR2G/POLR2C/GTF3C4/INTS3/SNAPC4/GTF3C3/GTF2B/POLR2D/INTS6/SNAPC3/INTS1/CCNK/CDK9/ICE1/POLR2L/RPAP2/GTF3C5/INTS4/CDK7/GTF2E2/GTF3C1	44	80
GO:0006399	tRNA metabolic process	24/27	188/17653	2.83e-45	7.58e-43	6.28e-43	FAM98B/QARS/IARS/GARS/SARS/MARS/THG1L/NARS/AARS/ZBTB8OS/RARS/DARS2/TARS/LARS/KARS/EPRS/OSGEP/TP53RK/DDX1/WARS/DARS/RARS2/HARS/SARS2	24	27
GO:0009060	aerobic respiration	10/21	84/17653	1.01e-20	2.22e-18	1.1e-18	ACO2/UQCRC2/COX7C/COX5B/UQCRB/OGDH/UQCRC1/COX4I1/DLD/COX6B1	10	21

## Sheet: FIs-connection relationship
Table s2: GO enrichment analysis for the essential gene subgroups clustered by the connection relationship features on the FIs dataset
ID	Description	GeneRatio	BgRatio	pvalue	p.adjust	qvalue	geneID	Count	G.count
GO:0006120	mitochondrial electron transport, NADH to ubiquinone	6/6	52/17653	4.84771e-16	4.45989e-14	2.04114e-14	NDUFA13/NDUFB8/NDUFB7/NDUFB6/NDUFAB1/NDUFA2	6	6
GO:0000377	RNA splicing, via transesterification reactions with bulged adenosine as nucleophile	20/20	326/17653	1.18669e-35	1.86794e-33	1.05102e-33	PLRG1/PABPN1/HNRNPM/MAGOH/HNRNPL/NCBP1/HNRNPC/ISY1/PCBP1/PCF11/HNRNPH1/HNRNPK/HNRNPA2B1/LSM7/NUDT21/LSM4/NCBP2/LSM2/HNRNPU/HSPA8	20	20
GO:0009301	snRNA transcription	19/19	70/17653	1.59374e-47	1.34671e-45	7.38152e-46	GTF2E1/PHAX/INTS5/ELL/INTS7/GTF2A1/INTS9/INTS8/GTF2A2/INTS2/INTS3/GTF2B/INTS6/INTS1/CCNK/CDK9/ICE1/INTS4/GTF2E2	19	19
GO:0007062	sister chromatid cohesion	26/28	134/17653	2.19011e-54	1.1958e-51	5.90177e-52	NSL1/BUB3/ESPL1/BIRC5/CENPC/NUF2/KIF18A/CENPA/CDCA8/AHCTF1/CENPM/AURKB/CENPK/INCENP/CKAP5/CENPE/CENPL/MAD2L1/CENPN/NDC80/CDC20/DSN1/BUB1B/CENPI/NUDC/CDCA5	26	28
GO:0006260	DNA replication	81/902	296/17653	2.28465e-37	9.13404e-34	7.5153e-34	UPF1/CTC1/DTL/SSRP1/DONSON/ZNF830/CDC7/TOP3A/MCM2/POLA1/DNAJA3/HUS1/USP37/MCM4/TICRR/POLE2/RBBP4/GTPBP4/RTEL1/RRM2/RBBP6/TOP1/ORC5/ORC2/MMS22L/TIMELESS/TONSL/CDC45/KAT7/SDE2/RFC3/GINS1/MCM3/FEN1/RPA2/RFC2/SMC1A/SIN3A/ZPR1/ORC4/MCM7/ORC3/MCM10/RFC5/WDR18/POLG/MCM6/RAD51/ORC6/RFC1/SMC3/TERF2/CHAF1A/E4F1/THOC1/MCM5/RBBP8/PRIM1/CHAF1B/POLA2/WDHD1/KIN/TTF1/SUPT16H/GINS2/REV3L/GINS3/DSCC1/PNKP/INO80/MC…	81	902
GO:0000184	nuclear-transcribed mRNA catabolic process, nonsense-mediated decay	45/48	120/17653	3.80917e-98	1.44748e-95	1.17082e-95	RPS16/RPS14/PPP2CA/RPL10A/RPL8/RPS11/RPL13A/RPLP1/ETF1/RPL27A/EIF4G1/GSPT1/RPLP2/RPL4/RPS13/RPL18/RPL36/RPS10/RPL23A/RPS12/RPL9/RPS18/RPS21/RPL29/RPL31/RPL12/RPL10/RPL7/PABPC1/RPL3/RPS15A/RPL37A/RPL18A/RPL19/RPS25/RPL11/PPP2R1A/RPL7A/RPS15/RPL27/RPL13/RPL14/RPL15/RPL38/RPLP0	45	48
GO:0006521	regulation of cellular amino acid metabolic process	30/30	61/17653	2.4925e-78	5.05977e-76	1.52174e-76	PSMD7/PSMD14/PSMA7/PSMB3/PSMB6/PSMA3/PSMD12/PSMA4/PSMB5/PSMA2/PSMB1/PSMD6/PSMA5/PSMD2/PSMD4/PSMC6/PSMC1/PSMD1/PSMD11/PSMB4/PSMD3/PSMD8/PSMC4/PSMA1/PSMC2/PSMC3/PSMB7/PSMC5/PSMD13/PSMB2	30	30
GO:0006370	7-methylguanosine mRNA capping	9/9	33/17653	8.42363e-26	3.97146e-24	1.16571e-24	POLR2E/POLR2H/POLR2F/POLR2B/POLR2I/POLR2G/POLR2C/POLR2D/POLR2L	9	9
GO:0006283	transcription-coupled nucleotide-excision repair	12/17	73/17653	5.87792e-26	2.68033e-23	1.42926e-23	PCNA/GPS1/COPS5/POLD1/POLD3/COPS3/DDB1/ERCC1/COPS6/COPS4/POLD2/LIG1	12	17
GO:0031145	anaphase-promoting complex-dependent catabolic process	11/18	80/17653	2.50961e-22	1.2021e-19	5.67963e-20	ANAPC11/ANAPC2/ANAPC4/ANAPC5/PLK1/CDC16/ANAPC15/CUL3/ANAPC10/AURKA/CDC23	11	18
GO:0006409	tRNA export from nucleus	18/19	33/17653	4.58798e-51	9.10714e-49	3.88771e-49	NUP43/SEH1L/NUP62/NUP88/RANBP2/NUP85/NUP155/NUP107/NUP58/NUP188/RAE1/NUP98/NUP153/NUP93/NUP214/NUP205/NUP133/NUP160	18	19
GO:0006888	ER to Golgi vesicle-mediated transport	17/17	205/17653	6.47252e-34	7.63758e-32	3.61099e-32	COG4/COPB1/DCTN5/DCTN6/COPA/COPB2/COG8/DCTN2/DYNC1H1/DCTN4/COPG1/ARCN1/COPE/DCTN3/COPZ1/COG3/ACTR1A	17	17
GO:0006413	translational initiation	14/29	195/17653	1.68533e-20	7.2806e-18	5.58818e-18	EIF3G/EIF2S3/EIF3I/EIF3L/EIF5/EIF4E/EIF3A/EIF3H/EIF5B/EIF3B/EIF2S1/EIF3D/EIF4A1/EIF3M	14	29
GO:0006294	nucleotide-excision repair, preincision complex assembly	7/7	29/17653	1.47421e-20	1.05144e-18	2.78874e-19	GTF2H4/ERCC2/CCNH/MNAT1/ERCC3/CDK7/GTF2H3	7	7
GO:0006364	rRNA processing	30/30	265/17653	3.65257e-56	6.90335e-54	2.84516e-54	BMS1/EXOSC9/NOP56/HEATR1/EXOSC1/EXOSC8/NOL6/MPHOSPH10/DDX47/PWP2/EXOSC7/IMP4/EXOSC5/EXOSC4/DIEXF/NOC4L/FBL/IMP3/NOP14/PDCD11/NOP58/RCL1/KRR1/DDX49/EXOSC3/EXOSC10/DDX52/EXOSC6/NOL11/EXOSC2	30	30
GO:0000377	RNA splicing, via transesterification reactions with bulged adenosine as nucleophile	43/43	326/17653	1.65367e-76	2.76163e-74	2.24551e-74	RBMX/RBM22/SRRM2/SNRPF/SMNDC1/SRRM1/SF3B5/PPIE/PRPF40A/SNRNP70/PRPF19/SNRPC/SNU13/SNRNP200/SNRNP27/SF3B1/SRSF1/SF3A2/SRSF11/SNRPE/RBM17/PUF60/SNRPD3/PRPF3/PRPF31/PPWD1/PRPF6/SRSF2/SRRT/SART1/SF1/SNRPB/PRPF4/SF3B2/SLU7/SF3A3/SF3B4/PRPF8/SRSF3/SNRPD2/SNW1/SF3A1/SF3B3	43	43
GO:0070125	mitochondrial translational elongation	49/49	87/17653	3.46857e-121	2.53206e-119	1.82556e-119	MRPL28/MRPL22/MRPL17/MRPL48/MRPL37/MRPL4/MRPL47/MRPL23/MRPL9/MRPL24/MRPS12/MRPL11/MRPL10/MRPL38/ERAL1/MRPL46/MRPL41/MRPL12/MRPS16/MRPL34/MRPL43/MRPL15/MRPL35/MRPL40/MRPL57/MRPL21/GFM1/MRPL13/MRPL51/MRPL53/MRPL14/MRPL45/MRPL18/DAP3/AURKAIP1/MRPL19/MRPS15/MRPL20/MRPL39/MRPL44/GADD45GIP1/MRPS18A/MRPS14/MRPS11/MRPS18C/MRPS18B/MRPL16/MRPS10/MRPL33	49	49
GO:0072331	signal transduction by p53 class mediator	8/8	272/17653	2.86793e-15	1.12928e-12	3.50327e-13	BLM/CHEK1/BARD1/BRCA1/ATRIP/ATR/KAT5/BRCA2	8	8
GO:0006364	rRNA processing	16/16	265/17653	4.2187e-30	6.74992e-28	4.48514e-28	RPSA/UTP14A/RRP36/RPS4X/RRP9/TBL3/RPS5/RPS7/UTP18/UTP11/UTP15/RPS9/RPS2/RPS29/RPS8/RPS6	16	16
GO:0000377	RNA splicing, via transesterification reactions with bulged adenosine as nucleophile	27/27	326/17653	5.25538e-48	6.61894e-46	4.93915e-46	DHX9/CTNNBL1/EIF4A3/BUD31/CWC22/CPSF1/CLP1/CPSF2/ALYREF/DDX23/CPSF3/BCAS2/DHX38/CHERP/FIP1L1/CSTF3/CDC40/AQR/CRNKL1/DHX16/CSTF1/DHX15/EFTUD2/CDC5L/GPKOW/CPSF4/DDX46	27	27

## Sheet: IM- feature representation
Table s3: GO enrichment analysis for the essential gene subgroups clustered by the feature representation on the InWeb_IM dataset
ID	Description	GeneRatio	BgRatio	pvalue	p.adjust	qvalue	geneID	Count	G.count
GO:0070125	mitochondrial translational elongation	63/65	87/17653	2.221e-156	2.46531e-154	2.05734e-154	MRPL28/MRPL28/MRPL28/MRPL28/MRPL28/MRPL22/MRPL17/MRPL48/MRPL37/MRPL4/MRPL47/TUFM/MRPL23/MRPL9/MRPL24/MRPS12/MRPL11/MRPL10/MRPL38/MRPL46/MRPS6/MRPS25/MRPL41/MRPS27/MRPL12/MRPS16/MRPS23/MRPL34/MRPS34/MRPL43/MRPL15/MRPS24/MRPL35/MRPL40/MRPL57/MRPL21/GFM1/MRPS7/PTCD3/MRPS22/MRPL13/MRPL51/MRPL53/MRPS2/MRPL14/MRPS5/MRPL45/MRPL18/DAP3/AURKAIP1/MRPL19/MRPS15/MRPL20/MRPL39/MRPL44/GADD45GIP1/MRPS18A/MRPS14…	63	65
GO:0016236	macroautophagy	19/176	293/17653	1.1303e-10	2.09444e-07	1.88581e-07	RHEB/CDC37/MFN2/ATP6V1H/CHMP6/SNF8/EXOC4/TSG101/CHMP4B/VMP1/LAMTOR2/EXOC1/TOMM40/CHMP2A/HGS/TOMM22/VPS25/VPS28/TRAPPC8	19	176
GO:0009301	snRNA transcription	39/65	70/17653	3.44687e-82	9.82357e-80	6.71232e-80	GTF2E1/PHAX/INTS5/TAF13/TAF6/POLR2E/ZC3H8/ELL/POLR2H/TAF8/INTS7/POLR2F/GTF2A1/POLR2B/SNAPC2/POLR2I/INTS9/TAF5/INTS8/GTF2A2/INTS2/POLR2G/POLR2C/INTS3/SNAPC4/GTF2B/POLR2D/INTS6/SNAPC3/INTS1/CCNK/CDK9/ICE1/POLR2L/RPAP2/INTS4/CDK7/TBP/GTF2E2	39	65
GO:0006399	tRNA metabolic process	27/161	188/17653	8.36359e-25	1.87428e-21	1.48168e-21	WDR4/QARS/IARS2/YARS/LARS2/EXOSC9/ELP2/MARS/THG1L/PARS2/FARSB/DARS2/URM1/MARS2/TRMT61A/CARS/HARS2/EPRS/ELAC2/WARS/MOCS3/HARS/TRMT6/EXOSC3/TRMT5/EXOSC2/METTL1	27	161
GO:0031145	anaphase-promoting complex-dependent catabolic process	14/22	80/17653	1.43984e-28	8.49507e-26	3.94062e-26	ANAPC11/ANAPC2/ANAPC4/ANAPC5/PLK1/CDC16/ANAPC15/AURKB/ANAPC10/MAD2L1/CDK1/CDC20/CCNB1/CDC23	14	22
GO:0000377	RNA splicing, via transesterification reactions with bulged adenosine as nucleophile	97/97	326/17653	1.07164e-175	2.83985e-173	2.35761e-173	PLRG1/LUC7L3/PABPN1/SNRNP35/HNRNPM/RBMX/RBM22/DHX9/MAGOH/XAB2/SRRM2/SNRPF/SMNDC1/SRRM1/SF3B5/PPIE/CTNNBL1/PRPF40A/SNRNP70/EIF4A3/PRPF19/BUD31/HNRNPL/NCBP1/SNRPC/CWC22/CPSF1/RNPC3/HNRNPC/SNU13/CLP1/SNRNP200/ISY1/TXNL4A/CPSF2/USP39/SNRNP27/ALYREF/DDX23/CPSF3/PCBP1/PCF11/SF3B1/BCAS2/SRSF1/SF3A2/SRSF11/DHX38/SNRNP25/SNRPE/HNRNPH1/ZMAT5/RBM17/SNRNP48/CHERP/PUF60/FIP1L1/HNRNPA2B1/CSTF3/LSM7/CDC40/SNRPD…	97	97
GO:0006260	DNA replication	23/61	296/17653	1.30542e-25	6.98397e-23	4.83691e-23	SSRP1/CDC7/POLA1/MCM4/POLE2/TOP1/ORC5/ORC2/CDC45/RFC3/MCM3/RFC2/SIN3A/MCM7/RFC5/POLG/MCM6/MCM5/PRIM1/WDHD1/SUPT16H/RFC4/GINS4	23	61
GO:0006520	cellular amino acid metabolic process	47/119	367/17653	4.09811e-48	6.67173e-45	5.06872e-45	PSMD7/PSMD14/PPA1/IARS/PSMB3/PSMB6/PSMA3/GARS/SARS/PSMD12/NARS/PSMA2/AARS/PSMB1/PSMD6/PSMA5/GART/PSMD2/PSMD4/OGDH/PSMC6/PSMC1/TARS/PSMD1/PSMD11/LARS/PFAS/KARS/PSMB4/PSMD3/PSMD8/DLST/PSMC4/DARS/PSMC2/PSMC3/DLD/RARS2/PSMB7/CAD/PSMC5/VARS/PSMD13/FARSA/AHCY/CTPS1/PSMB2	47	119
GO:0006364	rRNA processing	37/47	265/17653	1.14271e-59	4.50229e-57	3.60857e-57	WDR75/BMS1/UTP6/BYSL/HEATR1/UTP4/UTP14A/DIS3/RRP36/NOL6/MPHOSPH10/RRP9/PNO1/TBL3/NOL10/DIMT1/PWP2/WDR3/IMP4/WDR46/UTP18/DIEXF/UTP11/UTP15/NOC4L/DKC1/ABT1/IMP3/NOP14/NOP58/RCL1/KRR1/DDX49/DDX52/NOL11/WDR36/NOB1	37	47
GO:0097711	ciliary basal body-plasma membrane docking	20/29	96/17653	5.94048e-40	2.58411e-37	1.71336e-37	PLK4/CEP97/NEDD1/HAUS1/HAUS5/HAUS4/HAUS8/CEP192/CKAP5/DCTN2/DYNC1H1/CENPJ/HAUS3/PAFAH1B1/CEP57/TUBG1/DCTN3/HAUS7/CEP152/ACTR1A	20	29
GO:0048193	Golgi vesicle transport	33/35	360/17653	2.12642e-54	8.48442e-52	6.58072e-52	GBF1/TRAPPC1/COG4/KIF11/COPB1/DCTN5/VPS54/YKT6/DCTN6/STX18/COPA/COPB2/COG8/TMED2/TMED10/TRAPPC4/DCTN4/KIF23/COPG1/TRAPPC5/ARFRP1/ARCN1/NAPA/COPE/RINT1/SCFD1/COPZ1/STX5/SYS1/NBAS/COG3/TRAPPC3/GOSR2	33	35
GO:0007062	sister chromatid cohesion	39/40	134/17653	1.89446e-84	8.73348e-82	3.44992e-82	PMF1/NSL1/BUB3/ESPL1/NUP43/BIRC5/CENPC/NUF2/KIF18A/SEH1L/SKA1/SEC13/CENPA/CDCA8/AHCTF1/CENPM/RANGAP1/SPC24/SMC1A/CENPK/INCENP/RANBP2/NUP85/SPC25/NUP107/CENPE/NUP98/CENPL/CENPN/SPDL1/NDC80/DSN1/BUB1B/NUP133/CENPI/NUDC/SGO1/NUP160/CDCA5	39	40
GO:0006397	mRNA processing	30/54	495/17653	8.55259e-33	7.72299e-30	5.31161e-30	DDX41/RBM25/PRPF4B/DHX8/DDX20/TFIP11/THOC5/CPSF6/DDX39B/GEMIN5/HTATSF1/HNRNPK/PNN/LSM11/THOC7/DDX1/THOC1/SART3/SF1/XRN2/SLU7/CDC5L/RBM39/GEMIN4/SFPQ/WDR77/THOC2/HNRNPU/CLNS1A/SNW1	30	54
GO:0006352	DNA-templated transcription, initiation	23/49	246/17653	3.07753e-30	2.16966e-27	1.72989e-27	MED7/MED23/MED17/MED20/MED10/TAF1A/UBTF/TAF10/MED14/TAF1B/TAF1C/TWISTNB/BDP1/GTF3C4/MED27/MED6/CD3EAP/MED12/MED26/MED30/MED1/MED8/GTF3C1	23	49
GO:0000184	nuclear-transcribed mRNA catabolic process, nonsense-mediated decay	57/82	120/17653	2.18348e-110	9.34529e-108	7.07907e-108	UPF1/RPS16/RPSA/SMG5/RPS14/RPL10A/RPL8/RPS11/SMG7/RPL13A/RPLP1/ETF1/RPL27A/EIF4G1/GSPT1/RPLP2/RPL4/RPS13/RPL18/RPS4X/RPL36/RPS10/RPL23A/RPS12/RPS5/RPL9/SMG6/RPS18/RPS21/RPS7/RPL29/RPL31/RPL12/RPL10/RPL7/RPL3/RPS15A/RPL37A/RPL18A/RPL19/RPS25/SMG1/RPL11/RPL7A/RPS15/RPS9/RPS2/UPF2/RPL27/RPL13/RPL14/RPL15/RPS29/RPL38/RPLP0/RPS8/RPS6	57	82
GO:0032535	regulation of cellular component size	9/20	358/17653	7.24264e-11	7.03985e-08	4.2541e-08	ACTR3/DNM2/PFN1/RHOA/CAPZB/GRB2/ARPC4/AP2M1/NCKAP1	9	20
GO:0042254	ribosome biogenesis	41/62	335/17653	2.71641e-56	1.67059e-53	1.40395e-53	WDR12/NOP2/DDX56/BRIX1/RRP1/NAT10/MRTO4/NMD3/EIF6/NOP56/RPF2/GTPBP4/PPAN/UTP20/MDN1/PES1/PAK1IP1/ZNF622/DDX47/KRI1/DDX27/GNL3/SDAD1/NSA2/RPF1/RRS1/LSG1/NHP2/UTP3/FBL/NIP7/GNL2/GNL3L/PDCD11/NLE1/TSR1/RIOK2/WDR43/NVL/GAR1/NOC2L	41	62
GO:0042775	mitochondrial ATP synthesis coupled electron transport	12/30	95/17653	2.29481e-20	1.07426e-17	7.92942e-18	NDUFA13/NDUFB8/UQCRC2/COX7C/COX5B/NDUFB7/NDUFB6/COX4I1/NDUFAB1/NDUFA2/COX6B1/NDUFV1	12	30
GO:0034470	ncRNA processing	27/169	425/17653	5.59046e-15	6.11867e-12	5.38203e-12	DGCR8/FAM98B/USP36/FARS2/EXOSC8/NOL8/WDR55/TSEN54/EXOSC7/WDR18/POP5/SRFBP1/TSR2/YRDC/NOP10/NOL9/DROSHA/RPL7L1/TEX10/TSEN2/POP7/PTCD1/EXOSC6/RRP15/TUT1/NGDN/TSEN34	27	169
GO:0006260	DNA replication	37/72	296/17653	5.20695e-47	6.85234e-44	4.71366e-44	DTL/PCNA/TOP3A/BLM/HUS1/USP37/RBBP4/CHEK1/RTEL1/TIMELESS/TONSL/GINS1/FEN1/RPA2/ORC4/ORC3/MCM10/BARD1/CDC6/RAD51/ORC6/ORC1/TERF2/BRCA1/CHAF1A/ATRIP/ATR/RBBP8/CHAF1B/KAT5/BRCA2/PNKP/CDT1/RBM14/RAD9A/TOPBP1/RPA1	37	72

## Sheet: IM-connection relationship
Table s4: GO enrichment analysis for the essential gene subgroups clustered by the connection relationship features on the InWeb_IM dataset
ID	Description	GeneRatio	BgRatio	pvalue	p.adjust	qvalue	geneID	Count	G.count
GO:0000377	RNA splicing, via transesterification reactions with bulged adenosine as nucleophile	4/4	326/17653	1.14215e-07	5.92487e-07	8.3156e-08	SNRNP200/PRPF3/PRPF6/PRPF4	4	4
GO:0006260	DNA replication	29/146	296/17653	4.7572e-23	1.05324e-19	7.69665e-20	SSRP1/PCNA/CDC7/PPP2CA/MCM2/POLA1/MCM4/POLE2/CHEK1/RRM2/TOP1/ORC5/CDC45/RFC3/MCM3/RPA2/RFC2/MCM7/RFC5/RFC1/BRCA1/MCM5/WDHD1/CDK9/RFC4/RRM1/LIG1/POLE/RPA1	29	146
GO:0009199	ribonucleoside triphosphate metabolic process	7/20	315/17653	3.42321e-08	2.84889e-05	1.57095e-05	GAPDH/GPI/ATP6V1B2/DLD/CAD/VCP/CTPS1	7	20
GO:0000377	RNA splicing, via transesterification reactions with bulged adenosine as nucleophile	25/25	326/17653	1.80841e-44	3.37217e-42	2.02032e-42	HNRNPM/RBMX/DHX9/MAGOH/SNRPF/EIF4A3/BUD31/HNRNPL/NCBP1/HNRNPC/SNU13/SRSF1/SRSF11/SNRPE/HNRNPH1/HNRNPK/HNRNPA2B1/SNRPD3/U2AF2/U2AF1/SRSF2/NCBP2/HNRNPU/SRSF3/SNRPD2	25	25
GO:0006362	transcription elongation from RNA polymerase I promoter	2/4	30/17653	1.67163e-05	0.000274253	5.94356e-05	POLR1A/POLR1C	2	4
GO:0033160	positive regulation of protein import into nucleus, translocation	1/1	12/17653	0.000679771	0.0154793	NA	CDK1	1	1
GO:0006614	SRP-dependent cotranslational protein targeting to membrane	49/56	91/17653	1.88958e-111	6.51905e-109	5.3505e-109	RPS16/RPSA/RPS14/RPL10A/RPL8/RPS11/RPL13A/RPLP1/RPL27A/RPLP2/RPL4/RPS13/RPL18/RPS4X/RPS10/SRPRA/RPL23A/RPS12/RPS5/RPL9/RPS18/SRP72/RPS7/RPL29/RPL31/RPL12/RPL10/RPL7/RPL3/SRP19/RPS15A/RPL37A/RPL18A/RPL19/RPS25/RPL11/RPL7A/RPS15/RPS9/RPS2/RPL27/RPL13/RPL14/RPL15/RPS29/RPL38/RPLP0/RPS8/RPS6	49	56
GO:0000377	RNA splicing, via transesterification reactions with bulged adenosine as nucleophile	17/17	326/17653	2.2275e-30	1.23687e-28	7.61011e-29	PLRG1/SMNDC1/PRPF40A/SNRNP70/SNRPC/PCF11/SF3B1/BCAS2/CDC40/NUDT21/AQR/DHX16/SART1/SNRPB/DHX15/CPSF4/U2SURP	17	17
GO:0006370	7-methylguanosine mRNA capping	9/9	33/17653	8.42363e-26	3.97146e-24	1.16571e-24	POLR2E/POLR2H/POLR2F/POLR2B/POLR2I/POLR2G/POLR2C/POLR2D/POLR2L	9	9
GO:1900363	regulation of mRNA polyadenylation	1/1	12/17653	0.000679771	0.00768519	NA	SUPT5H	1	1
GO:1903025	regulation of RNA polymerase II regulatory region sequence-specific DNA binding	1/1	10/17653	0.000566476	0.0173719	NA	TAF1	1	1
GO:0016072	rRNA metabolic process	23/37	299/17653	3.86086e-32	2.7721e-29	2.2962e-29	NOP2/BMS1/BYSL/EIF6/NOP56/UTP20/UTP4/MPHOSPH10/RRP9/TBL3/KRI1/PWP2/NSA2/WDR46/UTP15/DKC1/FBL/XRN1/NOP14/PDCD11/TSR1/KRR1/WDR36	23	37
GO:0006521	regulation of cellular amino acid metabolic process	24/26	61/17653	1.4456e-59	4.07659e-57	2.11514e-57	PSMD7/PSMA7/PSMB3/PSMB6/PSMA3/PSMD12/PSMA4/PSMB5/PSMA2/PSMB1/PSMA5/PSMD4/PSMC6/PSMC1/PSMD11/PSMB4/PSMD3/PSMD8/PSMC4/PSMA1/PSMC2/PSMC3/PSMC5/PSMB2	24	26
GO:0070125	mitochondrial translational elongation	46/47	87/17653	1.38781e-111	9.02079e-110	6.42777e-110	MRPL28/MRPL48/MRPL37/MRPL4/MRPL47/TUFM/MRPL23/MRPL9/MRPL24/MRPS12/MRPL10/MRPL38/MRPL46/MRPS6/MRPS25/MRPL41/MRPS27/MRPL12/MRPL34/MRPS34/MRPL43/MRPS24/MRPL57/MRPL21/GFM1/PTCD3/MRPS22/MRPL13/MRPL51/MRPL53/MRPL14/MRPS5/MRPL45/MRPL18/DAP3/MRPL19/MRPS15/MRPL20/MRPL44/GADD45GIP1/MRPS14/MRPS11/MRPS31/MRPS35/MRPS10/MRPL33	46	47
GO:0022613	ribonucleoprotein complex biogenesis	145/1022	475/17653	2.07668e-66	7.92047e-63	6.54046e-63	LUC7L3/WDR12/WDR75/RBM22/DDX21/FTSJ3/XAB2/RUVBL1/DDX56/MAK16/USP36/AAMP/MTG1/EXOSC9/UTP6/NAT10/RPP40/RPP21/PRPF19/MRTO4/NMD3/CDC73/HEATR1/TICRR/PRPF18/RPF2/GTPBP4/EXOSC1/PPAN/METTL16/MDN1/MRPL11/SFSWAP/PAK1IP1/DDX20/UTP14A/ERAL1/EBNA1BP2/DIS3/EXOSC8/RRP36/ISY1/SHQ1/NOL6/ZNF622/NUP88/RPL36/NOP16/DDX47/DDX39B/GEMIN8/NOL8/RPP30/PNO1/NOL10/DIMT1/POP4/DDX27/UTP23/WDR55/SNUPN/EFL1/URB2/GNL3/EXOSC7/WDR3…	145	1022
GO:0061684	chaperone-mediated autophagy	2/2	12/17653	4.23605e-07	4.74438e-05	1.3377e-06	EEF1A1/HSPA8	2	2
GO:0000054	ribosomal subunit export from nucleus	1/1	14/17653	0.000793066	0.0145018	NA	XPO1	1	1
GO:0071480	cellular response to gamma radiation	1/1	28/17653	0.00158613	0.0180819	NA	H2AFX	1	1
GO:0072203	cell proliferation involved in metanephros development	1/1	10/17653	0.000566476	0.0134821	NA	MYC	1	1
GO:0000377	RNA splicing, via transesterification reactions with bulged adenosine as nucleophile	34/34	326/17653	1.98161e-60	2.45817e-58	1.81514e-58	PABPN1/SRRM1/CTNNBL1/CPSF1/CLP1/TXNL4A/USP39/SNRNP27/ALYREF/DDX23/PCBP1/SF3A2/DHX38/RBM17/CHERP/FIP1L1/CSTF3/PRPF31/PPWD1/CSTF1/SF1/SRSF7/EFTUD2/SF3B2/CDC5L/SF3A3/GPKOW/SUGP1/SF3B4/PRPF8/SNW1/DDX46/SF3A1/SF3B3	34	34
